# Supplementary material for: Efficient Amino Acid Conformer Search with Bayesian Optimization
Source: J Chem Theory Comput. 2021 Feb 12;17(3):1955–66. doi: 10.1021/acs.jctc.0c00648 (PMC8023666; doi:10.1021/acs.jctc.0c00648)
Supplement: Supplementary file 1 — ct0c00648_si_001.zip [file ct0c00648_si_001.zip]

Archive with 112 entries (101 files):
- molecule-structures/
- molecule-structures/serine-structures/
- molecule-structures/serine-structures/Serine-IIb.xyz
- __MACOSX/
- __MACOSX/molecule-structures/
- __MACOSX/molecule-structures/serine-structures/
- __MACOSX/molecule-structures/serine-structures/._Serine-IIb.xyz
- molecule-structures/serine-structures/Serine-IIc.xyz
- __MACOSX/molecule-structures/serine-structures/._Serine-IIc.xyz
- molecule-structures/serine-structures/Serine-I'b.xyz
- __MACOSX/molecule-structures/serine-structures/._Serine-I'b.xyz
- molecule-structures/serine-structures/Serine-IIIaa.xyz
- __MACOSX/molecule-structures/serine-structures/._Serine-IIIaa.xyz
- molecule-structures/serine-structures/Serine-IIa.xyz
- __MACOSX/molecule-structures/serine-structures/._Serine-IIa.xyz
- molecule-structures/serine-structures/Serine-IIIbc.xyz
- __MACOSX/molecule-structures/serine-structures/._Serine-IIIbc.xyz
- molecule-structures/serine-structures/Serine-Ib.xyz
- __MACOSX/molecule-structures/serine-structures/._Serine-Ib.xyz
- molecule-structures/serine-structures/Serine-Ic.xyz
- __MACOSX/molecule-structures/serine-structures/._Serine-Ic.xyz
- molecule-structures/serine-structures/Serine-IIIbb.xyz
- __MACOSX/molecule-structures/serine-structures/._Serine-IIIbb.xyz
- molecule-structures/serine-structures/Serine-Ia.xyz
- __MACOSX/molecule-structures/serine-structures/._Serine-Ia.xyz
- __MACOSX/molecule-structures/._serine-structures
- molecule-structures/.DS_Store
- __MACOSX/molecule-structures/._.DS_Store
- molecule-structures/tryptophan-structures/
- molecule-structures/tryptophan-structures/Tryptophan-B1.xyz
- __MACOSX/molecule-structures/tryptophan-structures/
- __MACOSX/molecule-structures/tryptophan-structures/._Tryptophan-B1.xyz
- molecule-structures/tryptophan-structures/Tryptophan-B2.xyz
- __MACOSX/molecule-structures/tryptophan-structures/._Tryptophan-B2.xyz
- molecule-structures/tryptophan-structures/Tryptophan-C2.xyz
- __MACOSX/molecule-structures/tryptophan-structures/._Tryptophan-C2.xyz
- molecule-structures/tryptophan-structures/Tryptophan-C3.xyz
- __MACOSX/molecule-structures/tryptophan-structures/._Tryptophan-C3.xyz
- molecule-structures/tryptophan-structures/Tryptophan-C1.xyz
- __MACOSX/molecule-structures/tryptophan-structures/._Tryptophan-C1.xyz
- molecule-structures/tryptophan-structures/Tryptophan-D2.xyz
- __MACOSX/molecule-structures/tryptophan-structures/._Tryptophan-D2.xyz
- molecule-structures/tryptophan-structures/Tryptophan-D1.xyz
- __MACOSX/molecule-structures/tryptophan-structures/._Tryptophan-D1.xyz
- molecule-structures/tryptophan-structures/Tryptophan-A3.xyz
- __MACOSX/molecule-structures/tryptophan-structures/._Tryptophan-A3.xyz
- molecule-structures/tryptophan-structures/Tryptophan-A2.xyz
- __MACOSX/molecule-structures/tryptophan-structures/._Tryptophan-A2.xyz
- molecule-structures/tryptophan-structures/Tryptophan-A1.xyz
- __MACOSX/molecule-structures/tryptophan-structures/._Tryptophan-A1.xyz
- __MACOSX/molecule-structures/._tryptophan-structures
- molecule-structures/aspartic-acid-structures/
- molecule-structures/aspartic-acid-structures/Aspartic-acid-Ia-II.xyz
- __MACOSX/molecule-structures/aspartic-acid-structures/
- __MACOSX/molecule-structures/aspartic-acid-structures/._Aspartic-acid-Ia-II.xyz
- molecule-structures/aspartic-acid-structures/Aspartic-acid-IIIbb-I.xyz
- __MACOSX/molecule-structures/aspartic-acid-structures/._Aspartic-acid-IIIbb-I.xyz
- molecule-structures/aspartic-acid-structures/.DS_Store
- __MACOSX/molecule-structures/aspartic-acid-structures/._.DS_Store
- molecule-structures/aspartic-acid-structures/Aspartic-acid-Ia-I.xyz
- __MACOSX/molecule-structures/aspartic-acid-structures/._Aspartic-acid-Ia-I.xyz
- molecule-structures/aspartic-acid-structures/Aspartic-acid-IIIac.xyz
- __MACOSX/molecule-structures/aspartic-acid-structures/._Aspartic-acid-IIIac.xyz
- molecule-structures/aspartic-acid-structures/Aspartic-acid-Ib-I.xyz
- __MACOSX/molecule-structures/aspartic-acid-structures/._Aspartic-acid-Ib-I.xyz
- molecule-structures/aspartic-acid-structures/Aspartic-acid-Ia-nPI2.xyz
- __MACOSX/molecule-structures/aspartic-acid-structures/._Aspartic-acid-Ia-nPI2.xyz
- molecule-structures/aspartic-acid-structures/Aspartic-acid-Ic.xyz
- __MACOSX/molecule-structures/aspartic-acid-structures/._Aspartic-acid-Ic.xyz
- molecule-structures/aspartic-acid-structures/Aspartic-acid-IIb-I.xyz
- __MACOSX/molecule-structures/aspartic-acid-structures/._Aspartic-acid-IIb-I.xyz
- molecule-structures/aspartic-acid-structures/Aspartic-acid-IIa-I.xyz
- __MACOSX/molecule-structures/aspartic-acid-structures/._Aspartic-acid-IIa-I.xyz
- molecule-structures/aspartic-acid-structures/Aspartic-acid-IIIaa-I.xyz
- __MACOSX/molecule-structures/aspartic-acid-structures/._Aspartic-acid-IIIaa-I.xyz
- __MACOSX/molecule-structures/._aspartic-acid-structures
- molecule-structures/cysteine-structures/
- molecule-structures/cysteine-structures/Cysteine-N3.xyz
- __MACOSX/molecule-structures/cysteine-structures/
- __MACOSX/molecule-structures/cysteine-structures/._Cysteine-N3.xyz
- molecule-structures/cysteine-structures/Cysteine-N2.xyz
- __MACOSX/molecule-structures/cysteine-structures/._Cysteine-N2.xyz
- molecule-structures/cysteine-structures/Cysteine-N1.xyz
- __MACOSX/molecule-structures/cysteine-structures/._Cysteine-N1.xyz
- molecule-structures/cysteine-structures/Cysteine-N5.xyz
- __MACOSX/molecule-structures/cysteine-structures/._Cysteine-N5.xyz
- molecule-structures/cysteine-structures/Cysteine-N4.xyz
- __MACOSX/molecule-structures/cysteine-structures/._Cysteine-N4.xyz
- molecule-structures/cysteine-structures/Cysteine-IIIab.xyz
- __MACOSX/molecule-structures/cysteine-structures/._Cysteine-IIIab.xyz
- molecule-structures/cysteine-structures/Cysteine-Ib.xyz
- __MACOSX/molecule-structures/cysteine-structures/._Cysteine-Ib.xyz
- molecule-structures/cysteine-structures/Cysteine-IIIac.xyz
- __MACOSX/molecule-structures/cysteine-structures/._Cysteine-IIIac.xyz
- molecule-structures/cysteine-structures/Cysteine-IIIaa.xyz
- __MACOSX/molecule-structures/cysteine-structures/._Cysteine-IIIaa.xyz
- molecule-structures/cysteine-structures/Cysteine-Ia.xyz
- __MACOSX/molecule-structures/cysteine-structures/._Cysteine-Ia.xyz
- molecule-structures/cysteine-structures/Cysteine-I'b.xyz
- __MACOSX/molecule-structures/cysteine-structures/._Cysteine-I'b.xyz
- molecule-structures/cysteine-structures/Cysteine-IIc.xyz
- __MACOSX/molecule-structures/cysteine-structures/._Cysteine-IIc.xyz
- molecule-structures/cysteine-structures/Cysteine-IIb.xyz
- __MACOSX/molecule-structures/cysteine-structures/._Cysteine-IIb.xyz
- molecule-structures/cysteine-structures/Cysteine-IIa.xyz
- __MACOSX/molecule-structures/cysteine-structures/._Cysteine-IIa.xyz
- molecule-structures/cysteine-structures/Cysteine-IIIbb.xyz
- __MACOSX/molecule-structures/cysteine-structures/._Cysteine-IIIbb.xyz
- molecule-structures/cysteine-structures/Cysteine-IIIbc.xyz
- __MACOSX/molecule-structures/cysteine-structures/._Cysteine-IIIbc.xyz
- __MACOSX/molecule-structures/._cysteine-structures
- __MACOSX/._molecule-structures
