# Supplementary material for: Efficient Amino Acid Conformer Search with Bayesian Optimization
Source: J Chem Theory Comput. 2021 Feb 12;17(3):1955–66. doi: 10.1021/acs.jctc.0c00648 (PMC8023666; doi:10.1021/acs.jctc.0c00648)
Supplement: Supplementary file 1 — ct0c00648_si_001.zip [file ct0c00648_si_001.zip › molecule-structures/serine-structures/Serine-IIb.xyz]

14
serne
N	 -0.01659804     -0.04116879      0.03457260 
C	  1.43529748      0.05000788     -0.02850513 
C	  1.99542540      0.04824286      1.39983055 
O	  3.09933822      0.43309569      1.66840897 
O	  1.14607711     -0.42356844      2.29937959 
C	  1.96139618      1.25994773     -0.78481524 
O	  1.48959152      2.45756020     -0.20894866 
H	  1.82618686     -0.85782809     -0.49867133 
H	  3.05268706      1.22818002     -0.80972200 
H	  1.58843821      1.23627914     -1.81011581 
H	 -0.40040368     -0.52237030     -0.76456080 
H	 -0.41154426      0.89186221      0.06103234 
H	  2.02121908      2.63655030      0.56972936 
H	  0.31534886     -0.57250041      1.79690556 
