# Supplementary material for: Efficient Amino Acid Conformer Search with Bayesian Optimization
Source: J Chem Theory Comput. 2021 Feb 12;17(3):1955–66. doi: 10.1021/acs.jctc.0c00648 (PMC8023666; doi:10.1021/acs.jctc.0c00648)
Supplement: Supplementary file 1 — ct0c00648_si_001.zip [file ct0c00648_si_001.zip › molecule-structures/serine-structures/Serine-IIc.xyz]

14
serne
N	 -0.01182430      0.29590149      0.41173023 
C	  1.41344442      0.15060504      0.15009138 
C	  2.18877536      0.33797646      1.45481208 
O	  3.37681991      0.52778064      1.48895821 
O	  1.44100898      0.26305861      2.54177112 
C	  1.95458081      1.08394031     -0.93411945 
O	  3.28833678      0.83070287     -1.25061315 
H	  1.61229628     -0.87823041     -0.16382817 
H	  1.36485422      0.93790518     -1.84214217 
H	  1.80158194      2.12493699     -0.60647500 
H	 -0.32083352      1.24528456      0.24437130 
H	 -0.56727135     -0.31622139     -0.16606665 
H	  3.76687868      0.80207693     -0.41028583 
H	  0.52525180      0.15664273      2.20330612 
