# Supplementary material for: Efficient Amino Acid Conformer Search with Bayesian Optimization
Source: J Chem Theory Comput. 2021 Feb 12;17(3):1955–66. doi: 10.1021/acs.jctc.0c00648 (PMC8023666; doi:10.1021/acs.jctc.0c00648)
Supplement: Supplementary file 1 — ct0c00648_si_001.zip [file ct0c00648_si_001.zip › molecule-structures/serine-structures/Serine-I'b.xyz]

14
serne
N	 -0.00719144      0.31064687      0.19879777 
C	  1.41866438      0.10154237      0.05309088 
C	  2.05704628      0.12811771      1.42436759 
O	  1.45002759      0.15685072      2.45894960 
O	  3.39156094      0.07958066      1.36023215 
C	  1.98759157      1.19746680     -0.85184553 
O	  1.62708829      2.45874333     -0.36749541 
H	  1.68143923     -0.87419790     -0.37819679 
H	  3.07472460      1.14294836     -0.88825636 
H	  1.60079442      1.03107486     -1.86659113 
H	 -0.30127258      0.08473527      1.13949903 
H	 -0.53870072     -0.23602223     -0.46012419 
H	  0.69713076      2.37647154     -0.12036706 
H	  3.71851669      0.09625165      2.26717944 
