# Supplementary material for: Efficient Amino Acid Conformer Search with Bayesian Optimization
Source: J Chem Theory Comput. 2021 Feb 12;17(3):1955–66. doi: 10.1021/acs.jctc.0c00648 (PMC8023666; doi:10.1021/acs.jctc.0c00648)
Supplement: Supplementary file 1 — ct0c00648_si_001.zip [file ct0c00648_si_001.zip › molecule-structures/serine-structures/Serine-IIIaa.xyz]

14
serne
N	 -0.02193782      0.09357929     -0.02684057 
C	  1.42403991      0.05222210      0.02816849 
C	  2.06803311      0.04401206      1.39860215 
O	  3.19331114     -0.30978614      1.61246996 
O	  1.26148741      0.52688964      2.36032441 
C	  1.96556959      1.25284550     -0.76044986 
O	  1.43011693      1.25644444     -2.05004322 
H	  1.76940253     -0.84869819     -0.48128211 
H	  1.71268422      2.17664934     -0.21861239 
H	  3.05068987      1.18932269     -0.83475417 
H	 -0.39012156      0.76750007      0.63091430 
H	 -0.43100667     -0.80200318      0.19336998 
H	  0.50303218      1.00934011     -1.94335251 
H	  1.77288916      0.52526227      3.17832555 
