# Supplementary material for: Efficient Amino Acid Conformer Search with Bayesian Optimization
Source: J Chem Theory Comput. 2021 Feb 12;17(3):1955–66. doi: 10.1021/acs.jctc.0c00648 (PMC8023666; doi:10.1021/acs.jctc.0c00648)
Supplement: Supplementary file 1 — ct0c00648_si_001.zip [file ct0c00648_si_001.zip › molecule-structures/serine-structures/Serine-IIa.xyz]

14
serne
N	 -0.03846907      0.00398309      0.11380104 
C	  1.41361637      0.00869676      0.00653825 
C	  2.04706572      0.09195710      1.39718826 
O	  3.21630926     -0.07747467      1.58971511 
O	  1.17918825      0.40481063      2.35160872 
C	  1.87320102      1.22481288     -0.77772431 
O	  1.27439531      1.15518666     -2.05498452 
H	  1.81518593     -0.88257801     -0.48357218 
H	  1.56160006      2.13521146     -0.24985867 
H	  2.96408948      1.20810387     -0.83174429 
H	 -0.40023966     -0.93862651      0.14617006 
H	 -0.44253143      0.45237659     -0.69813934 
H	  1.51977603      1.93137298     -2.55799126 
H	  0.31614274      0.47023717      1.88651313 
