# Supplementary material for: Efficient Amino Acid Conformer Search with Bayesian Optimization
Source: J Chem Theory Comput. 2021 Feb 12;17(3):1955–66. doi: 10.1021/acs.jctc.0c00648 (PMC8023666; doi:10.1021/acs.jctc.0c00648)
Supplement: Supplementary file 1 — ct0c00648_si_001.zip [file ct0c00648_si_001.zip › molecule-structures/serine-structures/Serine-IIIbc.xyz]

14
serne
N	 -0.00204844     -0.00190424      0.03790841 
C	  1.44675959      0.03520951      0.00175152 
C	  2.08533143     -0.01671381      1.37994432 
O	  2.84992414      0.79642740      1.83230539 
O	  1.68709389     -1.08755677      2.07971507 
C	  1.90927401      1.27376215     -0.75371543 
O	  3.30068785      1.33952282     -0.89926316 
H	  1.80000886     -0.84840768     -0.53846489 
H	  1.47229831      1.23809954     -1.75097905 
H	  1.51468283      2.16663554     -0.24966176 
H	 -0.37037600      0.77288515      0.57407954 
H	 -0.33788453     -0.85528630      0.46063019 
H	  3.66590443      1.45488065     -0.01724345 
H	  2.12413364     -1.04612395      2.93895330 
