# Supplementary material for: Efficient Amino Acid Conformer Search with Bayesian Optimization
Source: J Chem Theory Comput. 2021 Feb 12;17(3):1955–66. doi: 10.1021/acs.jctc.0c00648 (PMC8023666; doi:10.1021/acs.jctc.0c00648)
Supplement: Supplementary file 1 — ct0c00648_si_001.zip [file ct0c00648_si_001.zip › molecule-structures/serine-structures/Serine-Ib.xyz]

14
serne
N	 -0.00481258      0.02385470      0.01264747 
C	  1.43298432      0.03446243      0.01201001 
C	  2.04097277     -0.02483083      1.40615231 
O	  1.42716486     -0.17481141      2.42411001 
O	  3.38281504      0.08715437      1.38064926 
C	  1.94541193      1.24229332     -0.76743779 
O	  1.53831856      2.46253348     -0.18734933 
H	  1.81241665     -0.85600369     -0.50631174 
H	  3.03053824      1.18927862     -0.87255117 
H	  1.49522560      1.20945231     -1.75917129 
H	 -0.33700859      0.94556566      0.26915217 
H	 -0.35199040     -0.61247830      0.71726610 
H	  2.11076901      2.66407032      0.55355860 
H	  3.68963460     -0.00773097      2.29057537 
