# Supplementary material for: Efficient Amino Acid Conformer Search with Bayesian Optimization
Source: J Chem Theory Comput. 2021 Feb 12;17(3):1955–66. doi: 10.1021/acs.jctc.0c00648 (PMC8023666; doi:10.1021/acs.jctc.0c00648)
Supplement: Supplementary file 1 — ct0c00648_si_001.zip [file ct0c00648_si_001.zip › molecule-structures/serine-structures/Serine-Ic.xyz]

14
serne
N	  0.15139053     -0.37687118     -0.25509225 
C	  1.48374044      0.07468673      0.05462472 
C	  1.74695536      0.17773789      1.54699401 
O	  0.93753414      0.00380449      2.41198499 
O	  3.02484223      0.52341530      1.81848668 
C	  1.74195720      1.42657231     -0.63243285 
O	  3.09246949      1.78768034     -0.70810889 
H	  2.21203781     -0.62816177     -0.35998538 
H	  1.37694598      1.32702229     -1.65339714 
H	  1.14042159      2.20363482     -0.13868299 
H	 -0.53047018      0.20038398      0.22098703 
H	  0.00687948     -1.31526130      0.09075671 
H	  3.46884888      1.75511485      0.17407820 
H	  3.10068704      0.59240124      2.77828717 
