# Supplementary material for: Efficient Amino Acid Conformer Search with Bayesian Optimization
Source: J Chem Theory Comput. 2021 Feb 12;17(3):1955–66. doi: 10.1021/acs.jctc.0c00648 (PMC8023666; doi:10.1021/acs.jctc.0c00648)
Supplement: Supplementary file 1 — ct0c00648_si_001.zip [file ct0c00648_si_001.zip › molecule-structures/serine-structures/Serine-IIIbb.xyz]

14
serne
N	  0.05362550     -0.08133535      0.01325895 
C	  1.50063972      0.02621825     -0.03208009 
C	  2.10154614      0.03144163      1.36281201 
O	  2.55666584      0.99090817      1.93241114 
O	  2.02729836     -1.17359481      1.94451886 
C	  1.89584622      1.28917288     -0.78112616 
O	  1.37842267      2.44867524     -0.17780113 
H	  1.90181930     -0.84172917     -0.56364945 
H	  2.98717497      1.33599558     -0.86748930 
H	  1.47265010      1.23580652     -1.78419700 
H	 -0.33863382      0.78504696      0.35916743 
H	 -0.24990054     -0.84012669      0.60624542 
H	  1.80541744      2.51905673      0.68190006 
H	  2.37018809     -1.08029595      2.84184924 
