# Supplementary material for: Efficient Amino Acid Conformer Search with Bayesian Optimization
Source: J Chem Theory Comput. 2021 Feb 12;17(3):1955–66. doi: 10.1021/acs.jctc.0c00648 (PMC8023666; doi:10.1021/acs.jctc.0c00648)
Supplement: Supplementary file 1 — ct0c00648_si_001.zip [file ct0c00648_si_001.zip › molecule-structures/serine-structures/Serine-Ia.xyz]

14
serne
N	  0.01099817      0.02852399     -0.03091892 
C	  1.45644365      0.01915451     -0.00250257 
C	  2.02955346     -0.00279802      1.39728089 
O	  1.40698306      0.23317627      2.39548888 
O	  3.34082363     -0.27955060      1.39939153 
C	  1.96068894      1.26411983     -0.74862824 
O	  1.38330204      1.31951922     -2.01839182 
H	  1.82369420     -0.85439891     -0.54479494 
H	  1.71094132      2.15620713     -0.15492471 
H	  3.04351158      1.22472875     -0.86306815 
H	 -0.34065663      0.57847956      0.74394326 
H	 -0.36357288     -0.90242703      0.07800394 
H	  0.46087017      1.06536048     -1.88604235 
H	  3.64061929     -0.23633519      2.31552320 
