# Supplementary material for: Efficient Amino Acid Conformer Search with Bayesian Optimization
Source: J Chem Theory Comput. 2021 Feb 12;17(3):1955–66. doi: 10.1021/acs.jctc.0c00648 (PMC8023666; doi:10.1021/acs.jctc.0c00648)
Supplement: Supplementary file 1 — ct0c00648_si_001.zip [file ct0c00648_si_001.zip › molecule-structures/tryptophan-structures/Tryptophan-B1.xyz]

27
relax
C	0.06629626 -0.04551216 0.03773614
C	1.46700967 -0.03115738 -0.00489891
C	-0.68538436 -0.03884532 -1.11927889
C	2.14486626 -0.00838607 -1.20540961
C	1.41077897 -0.00093987 -2.39484927
C	0.00036630 -0.01770602 -2.32766795
N	-0.46603123 -0.01646465 -3.61299373
C	0.59498502 -0.00332585 -4.47917553
C	1.76960051 0.00856330 -3.78333400
C	3.14299455 0.04246267 -4.36222957
C	3.72767860 1.45787072 -4.48619238
N	3.91670873 2.05602287 -3.19048056
C	2.88615988 2.30804231 -5.42649565
O	2.75583236 1.74440473 -6.64289906
O	2.40627931 3.37312544 -5.15894840
H	3.82816309 -0.52828649 -3.73260301
H	3.14191052 -0.42055945 -5.34879842
H	4.70473091 1.36045781 -4.97314726
H	0.43606682 -0.01026295 -5.54551247
H	-1.43089449 -0.02878658 -3.88070006
H	3.22700907 0.01770342 -1.23016040
H	-1.76768820 -0.05075999 -1.08418632
H	2.02306873 -0.03555819 0.92371257
H	3.02766325 2.11438191 -2.70871326
H	4.24370507 3.00751481 -3.28986922
H	-0.43534325 -0.06174992 0.99669914
H	2.24345764 2.36225089 -7.17772393
