# Supplementary material for: Efficient Amino Acid Conformer Search with Bayesian Optimization
Source: J Chem Theory Comput. 2021 Feb 12;17(3):1955–66. doi: 10.1021/acs.jctc.0c00648 (PMC8023666; doi:10.1021/acs.jctc.0c00648)
Supplement: Supplementary file 1 — ct0c00648_si_001.zip [file ct0c00648_si_001.zip › molecule-structures/tryptophan-structures/Tryptophan-B2.xyz]

27
relax
C	-0.02599086 -0.08739227 -0.04613507
C	1.37505334 -0.11777327 -0.03641027
C	-0.73159014 -0.01138625 -1.22921702
C	2.09744226 -0.07945155 -1.20999715
C	1.41144312 -0.00911125 -2.42478943
C	0.00036399 0.02958958 -2.40976896
N	-0.41604702 0.11839219 -3.70924544
C	0.67774515 0.14201827 -4.53429112
C	1.82415636 0.06161325 -3.79577405
C	3.21989202 0.03020921 -4.31662879
C	3.70918306 -1.37801065 -4.70118598
N	2.89262982 -1.92055300 -5.75624306
C	3.79703209 -2.28424947 -3.48386983
O	4.68941180 -1.83394276 -2.58298501
O	3.17812682 -3.29834060 -3.32733282
H	3.29667297 0.63722712 -5.21959470
H	3.90266646 0.45254283 -3.57828353
H	4.73458217 -1.26722478 -5.06837690
H	0.56172753 0.22352092 -5.60320575
H	-1.36893400 0.17984636 -4.01092686
H	3.17963818 -0.10273351 -1.19269939
H	-1.81415799 0.01597538 -1.23469168
H	1.89429816 -0.17216119 0.91180196
H	1.94429646 -2.02546298 -5.41502177
H	3.20628812 -2.85105523 -5.99714607
H	-0.56417222 -0.12136283 0.89232628
H	4.67953233 -2.45889352 -1.84829759
