# Supplementary material for: Efficient Amino Acid Conformer Search with Bayesian Optimization
Source: J Chem Theory Comput. 2021 Feb 12;17(3):1955–66. doi: 10.1021/acs.jctc.0c00648 (PMC8023666; doi:10.1021/acs.jctc.0c00648)
Supplement: Supplementary file 1 — ct0c00648_si_001.zip [file ct0c00648_si_001.zip › molecule-structures/tryptophan-structures/Tryptophan-C2.xyz]

27
relax
C	0.08397573 -0.15904999 0.07724617
C	1.48372214 -0.21337824 0.05852557
C	-0.64427235 -0.03484262 -1.08933355
C	2.18349392 -0.14643515 -1.12864668
C	1.47390325 -0.02189052 -2.32473072
C	0.06370922 0.03596399 -2.28226477
N	-0.37294466 0.16279221 -3.57265784
C	0.70791697 0.18807426 -4.41572247
C	1.86146489 0.07281873 -3.69975516
C	3.25568585 0.10376174 -4.20750349
C	3.89839719 1.50036306 -4.06130254
N	3.31907577 2.42453948 -5.00401715
C	5.39857156 1.35093799 -4.22212224
O	5.97922894 0.83999612 -3.12347830
O	6.01552260 1.61702704 -5.21712955
H	3.86184799 -0.62629821 -3.66523299
H	3.29079484 -0.17080827 -5.26461109
H	3.70428947 1.84973593 -3.04517926
H	0.57564466 0.30309686 -5.47892062
H	-1.33019971 0.22624609 -3.85914937
H	3.26632002 -0.18986171 -1.13099744
H	-1.72635537 0.00610677 -1.07080282
H	2.02105034 -0.31041410 0.99314275
H	3.75836249 2.29949267 -5.90794818
H	3.49788572 3.37904988 -4.72723273
H	-0.43643797 -0.21600313 1.02463010
H	6.91669651 0.73120914 -3.32488564
