# Supplementary material for: Efficient Amino Acid Conformer Search with Bayesian Optimization
Source: J Chem Theory Comput. 2021 Feb 12;17(3):1955–66. doi: 10.1021/acs.jctc.0c00648 (PMC8023666; doi:10.1021/acs.jctc.0c00648)
Supplement: Supplementary file 1 — ct0c00648_si_001.zip [file ct0c00648_si_001.zip › molecule-structures/tryptophan-structures/Tryptophan-C3.xyz]

27
relax
C	0.06209181 -0.04921795 0.04922227
C	1.46201958 -0.09750277 0.01407258
C	-0.68319427 0.01147819 -1.11071157
C	2.14506541 -0.08395468 -1.18376110
C	1.41802670 -0.02061225 -2.37425103
C	0.00879023 0.02507714 -2.31558712
N	-0.44916288 0.07601207 -3.60391323
C	0.61907701 0.06217325 -4.46367025
C	1.78673422 0.00038547 -3.75908550
C	3.16784702 0.00472356 -4.30354385
C	3.84889672 1.38827558 -4.12884125
N	3.18218365 2.48039797 -4.78877400
C	5.24944649 1.27202651 -4.66967937
O	6.08106755 0.68219571 -3.79724533
O	5.59235688 1.60941281 -5.76897337
H	3.77325378 -0.75384450 -3.79965453
H	3.15601108 -0.23750813 -5.36926124
H	3.91677102 1.59235909 -3.05698307
H	0.46665744 0.08341386 -5.53096203
H	-1.41212353 0.10066299 -3.87780628
H	3.22753029 -0.12458993 -1.19935406
H	-1.76512181 0.04519484 -1.07938780
H	2.01194289 -0.14701064 0.94488920
H	2.18012293 2.38593376 -4.69175511
H	3.42011496 2.48457450 -5.77230348
H	-0.44472074 -0.06025098 1.00549468
H	6.93391555 0.59616453 -4.23959418
