# Supplementary material for: Efficient Amino Acid Conformer Search with Bayesian Optimization
Source: J Chem Theory Comput. 2021 Feb 12;17(3):1955–66. doi: 10.1021/acs.jctc.0c00648 (PMC8023666; doi:10.1021/acs.jctc.0c00648)
Supplement: Supplementary file 1 — ct0c00648_si_001.zip [file ct0c00648_si_001.zip › molecule-structures/tryptophan-structures/Tryptophan-C1.xyz]

27
relax
C	0.40216738 -0.21249946 0.07206214
C	1.76764489 -0.47998549 -0.10051513
C	-0.39751714 0.14880894 -0.99232221
C	2.35914703 -0.39887516 -1.34355907
C	1.57298597 -0.04150708 -2.44270447
C	0.20305966 0.23512881 -2.24319887
N	-0.32800052 0.55060960 -3.46340770
C	0.65289788 0.47176438 -4.41678436
C	1.83845734 0.11443593 -3.84260920
C	3.14472303 -0.05977637 -4.53453275
C	3.99211572 1.21682335 -4.62575955
N	5.18194860 0.94884952 -5.40808396
C	4.32406751 1.69939100 -3.22548528
O	3.62534321 2.78337950 -2.85997121
O	5.13274987 1.16849261 -2.50994460
H	3.73818427 -0.82569923 -4.02569708
H	3.00162891 -0.40106323 -5.56145047
H	3.40609716 1.98364257 -5.13161229
H	0.42790688 0.67439342 -5.45234717
H	-1.28767601 0.77698011 -3.63907693
H	3.41554240 -0.60248104 -1.46310246
H	-1.45303964 0.34913110 -0.85814505
H	2.36491485 -0.75436566 0.76017171
H	5.80912005 0.34962563 -4.88626267
H	5.68358506 1.80136737 -5.61334460
H	-0.03557540 -0.29936173 1.05751749
H	3.86843102 2.98021062 -1.94434426
