# Supplementary material for: Efficient Amino Acid Conformer Search with Bayesian Optimization
Source: J Chem Theory Comput. 2021 Feb 12;17(3):1955–66. doi: 10.1021/acs.jctc.0c00648 (PMC8023666; doi:10.1021/acs.jctc.0c00648)
Supplement: Supplementary file 1 — ct0c00648_si_001.zip [file ct0c00648_si_001.zip › molecule-structures/tryptophan-structures/Tryptophan-D2.xyz]

27
relax
C	-0.01281074 -0.31228674 -0.16451789
C	1.37896877 -0.47326082 -0.19503403
C	-0.72329712 -0.01346186 -1.30904663
C	2.08860091 -0.34364774 -1.37052617
C	1.39626328 -0.04526239 -2.54730935
C	-0.00510370 0.11950735 -2.49129350
N	-0.43039904 0.41749829 -3.75663988
C	0.64936686 0.45036918 -4.59968086
C	1.79378113 0.17007065 -3.90915773
C	3.16939094 0.08705153 -4.47579826
C	3.57576975 -1.33372651 -4.91308064
N	2.66481062 -1.82269769 -5.91678270
C	3.76838340 -2.19349430 -3.67323682
O	2.86687155 -3.17712079 -3.55524513
O	4.64009875 -2.01299996 -2.86571209
H	3.24375006 0.71744098 -5.36259928
H	3.90147792 0.44483021 -3.75015496
H	4.57501422 -1.25459548 -5.35004324
H	0.52760615 0.68141706 -5.64582290
H	-1.37627522 0.61319716 -4.02069078
H	3.16291095 -0.47762993 -1.38198839
H	-1.79846170 0.11416653 -1.28389269
H	1.90385329 -0.70158730 0.72385077
H	1.72606852 -1.85320753 -5.53987885
H	2.90399801 -2.76160346 -6.20176008
H	-0.54022744 -0.42320602 0.77411671
H	3.05302990 -3.62192040 -2.71952465
