# Supplementary material for: Efficient Amino Acid Conformer Search with Bayesian Optimization
Source: J Chem Theory Comput. 2021 Feb 12;17(3):1955–66. doi: 10.1021/acs.jctc.0c00648 (PMC8023666; doi:10.1021/acs.jctc.0c00648)
Supplement: Supplementary file 1 — ct0c00648_si_001.zip [file ct0c00648_si_001.zip › molecule-structures/tryptophan-structures/Tryptophan-D1.xyz]

27
relax
C	-0.00890008 0.04081177 -0.02633042
C	1.39175014 0.08648411 -0.02718836
C	-0.72407336 -0.01935810 -1.20506236
C	2.10590686 0.07399584 -1.20681549
C	1.40958536 0.01369694 -2.41722584
C	-0.00193905 -0.03311184 -2.39218328
N	-0.42701341 -0.09279918 -3.69055783
C	0.66003761 -0.09068958 -4.52457025
C	1.81157594 -0.02556454 -3.79327730
C	3.20172054 0.01098782 -4.33192992
C	3.73743656 1.43296234 -4.53716070
N	3.83353204 2.13524010 -3.28145112
C	2.93476573 2.10719197 -5.64509750
O	2.61353127 3.38075986 -5.36899356
O	2.63841230 1.58365141 -6.68495988
H	3.88293984 -0.49585940 -3.64636847
H	3.24329505 -0.50795661 -5.28879186
H	4.74672480 1.34225273 -4.95668388
H	0.53890242 -0.13571458 -5.59484484
H	-1.38177396 -0.15083041 -3.98720835
H	3.18760250 0.12250206 -1.19994421
H	-1.80645596 -0.05573393 -1.20174952
H	1.91865343 0.13348546 0.91715886
H	2.92935032 2.16975237 -2.82759144
H	4.13341521 3.08958853 -3.41906627
H	-0.53982299 0.05368534 0.91681242
H	2.14098089 3.71553952 -6.14044863
