# Supplementary material for: Efficient Amino Acid Conformer Search with Bayesian Optimization
Source: J Chem Theory Comput. 2021 Feb 12;17(3):1955–66. doi: 10.1021/acs.jctc.0c00648 (PMC8023666; doi:10.1021/acs.jctc.0c00648)
Supplement: Supplementary file 1 — ct0c00648_si_001.zip [file ct0c00648_si_001.zip › molecule-structures/tryptophan-structures/Tryptophan-A3.xyz]

27
relax
C	-0.16519614 0.21912104 -0.09613630
C	1.22518228 0.10029226 0.03084285
C	-0.77596192 0.21439160 -1.33352518
C	2.03435122 -0.02251203 -1.07896834
C	1.44512621 -0.02655122 -2.34537100
C	0.04262499 0.09015259 -2.44950532
N	-0.27163875 0.04805989 -3.78081852
C	0.87966156 -0.09337094 -4.51147945
C	1.96021555 -0.14474478 -3.67786188
C	3.38851717 -0.25611312 -4.07199806
C	4.16801256 1.04397199 -3.81916866
N	3.60461771 2.13309224 -4.60359679
C	5.62027161 0.80376447 -4.22582564
O	5.95077789 1.38054894 -5.37765404
O	6.37265196 0.12804707 -3.58443414
H	3.89081094 -1.05096700 -3.51766357
H	3.46303945 -0.50727898 -5.13377240
H	4.16538422 1.24612789 -2.74464875
H	0.84465088 -0.16708674 -5.58689012
H	-1.19770706 0.08187145 -4.16073141
H	3.10701315 -0.12324916 -0.96704162
H	-1.85120846 0.30143944 -1.42751333
H	1.66676443 0.10060062 1.01882704
H	3.72156656 3.02240983 -4.13917825
H	2.61046605 1.98943744 -4.73324981
H	-0.77252340 0.31249042 0.79483196
H	5.14623934 1.87716481 -5.64080929
