# Supplementary material for: Efficient Amino Acid Conformer Search with Bayesian Optimization
Source: J Chem Theory Comput. 2021 Feb 12;17(3):1955–66. doi: 10.1021/acs.jctc.0c00648 (PMC8023666; doi:10.1021/acs.jctc.0c00648)
Supplement: Supplementary file 1 — ct0c00648_si_001.zip [file ct0c00648_si_001.zip › molecule-structures/tryptophan-structures/Tryptophan-A2.xyz]

27
relax
C	-0.05233505 -0.29032099 0.06949140
C	1.33626434 -0.47557261 0.07918896
C	-0.73010257 -0.01348335 -1.10045134
C	2.07578248 -0.38603580 -1.08161546
C	1.41898540 -0.10331511 -2.28179382
C	0.01816377 0.07684620 -2.26736380
N	-0.37083894 0.33645738 -3.55313500
C	0.73163244 0.32170031 -4.36795910
C	1.85419344 0.05882120 -3.63783816
C	3.25246972 -0.00417045 -4.13653687
C	4.11021300 1.15730040 -3.62622656
N	3.64429010 2.48366643 -4.01225183
C	5.57163253 0.97943328 -4.05176729
O	6.15322845 2.11312450 -4.42929100
O	6.13997801 -0.07540682 -4.02546408
H	3.74131962 -0.93392076 -3.83923811
H	3.25891479 0.01183413 -5.23106565
H	4.12932614 1.12000457 -2.53274481
H	0.63433604 0.49189508 -5.42820553
H	-1.31592588 0.46719875 -3.85793955
H	3.14846938 -0.53752277 -1.06034441
H	-1.80425707 0.12354159 -1.10667446
H	1.83333514 -0.69332427 1.01578631
H	3.00500819 2.86020509 -3.32801016
H	3.14605549 2.44706685 -4.89247845
H	-0.60452677 -0.36842531 0.99696567
H	5.43968780 2.78467248 -4.36087690
