# Supplementary material for: Efficient Amino Acid Conformer Search with Bayesian Optimization
Source: J Chem Theory Comput. 2021 Feb 12;17(3):1955–66. doi: 10.1021/acs.jctc.0c00648 (PMC8023666; doi:10.1021/acs.jctc.0c00648)
Supplement: Supplementary file 1 — ct0c00648_si_001.zip [file ct0c00648_si_001.zip › molecule-structures/tryptophan-structures/Tryptophan-A1.xyz]

27
relax
C	0.06843945 -0.02471964 0.02496856
C	1.46864297 -0.07575947 0.00770651
C	-0.66115061 0.01852030 -1.14583020
C	2.16633583 -0.08098987 -1.18192124
C	1.45633519 -0.03169333 -2.38510955
C	0.04441631 0.01373231 -2.34256970
N	-0.39531748 0.04615708 -3.63622487
C	0.67880897 0.02647240 -4.48449847
C	1.83966648 -0.02385538 -3.76573928
C	3.22735582 -0.00227800 -4.30905273
C	3.72432781 1.42253422 -4.57279760
N	3.65256402 2.33012318 -3.43444058
C	2.96233675 2.03782016 -5.75526332
O	2.66287549 3.31688584 -5.58038446
O	2.68865727 1.42570201 -6.74957803
H	3.91030284 -0.48778943 -3.60794852
H	3.27964807 -0.55091890 -5.24940389
H	4.76549120 1.37492632 -4.90628950
H	0.54558872 0.05930665 -5.55368516
H	-1.35401810 0.08589401 -3.92385984
H	3.24900762 -0.12931979 -1.18210780
H	-1.74329588 0.05403674 -1.12890074
H	2.00702294 -0.11605795 0.94578358
H	4.50306898 2.32992897 -2.89296356
H	2.88915530 2.07243341 -2.81973024
H	-0.45048766 -0.02149227 0.97463838
H	2.98449171 3.51503043 -4.67177777
