# Supplementary material for: Efficient Amino Acid Conformer Search with Bayesian Optimization
Source: J Chem Theory Comput. 2021 Feb 12;17(3):1955–66. doi: 10.1021/acs.jctc.0c00648 (PMC8023666; doi:10.1021/acs.jctc.0c00648)
Supplement: Supplementary file 1 — ct0c00648_si_001.zip [file ct0c00648_si_001.zip › molecule-structures/aspartic-acid-structures/Aspartic-acid-Ia-II.xyz]

16
relax
N	  0.30599216     -0.46940226     -0.24363143 
C	  1.65572132      0.02354886     -0.02577824 
C	  1.97579480      0.17134424      1.44939265 
O	  1.14803356      0.21327415      2.31622816 
O	  3.28858964      0.28246089      1.67021379 
C	  1.84325935      1.38423052     -0.70899233 
C	  1.63559183      1.37880135     -2.21847819 
O	  2.28883971      2.07096607     -2.94500986 
O	  0.66827753      0.58756179     -2.66650708 
H	  2.36543780     -0.68436512     -0.45963026 
H	  2.84021350      1.77459222     -0.52040316 
H	  1.12599505      2.09477875     -0.28403651 
H	 -0.32553673     -0.01636302      0.40767867 
H	  0.24892032     -1.46131898     -0.05825469 
H	  3.41529459      0.41449848      2.61783824 
H	  0.28429557      0.09466205     -1.89720979 
