# Supplementary material for: Efficient Amino Acid Conformer Search with Bayesian Optimization
Source: J Chem Theory Comput. 2021 Feb 12;17(3):1955–66. doi: 10.1021/acs.jctc.0c00648 (PMC8023666; doi:10.1021/acs.jctc.0c00648)
Supplement: Supplementary file 1 — ct0c00648_si_001.zip [file ct0c00648_si_001.zip › molecule-structures/aspartic-acid-structures/Aspartic-acid-IIIbb-I.xyz]

16
relax
N	 -0.05130223      0.06005227     -0.11948663 
C	  1.38156167      0.05904234      0.05485158 
C	  1.90514309      0.08647467      1.48853674 
O	  3.01414805      0.42502541      1.79836549 
O	  1.01228649     -0.37475383      2.37351553 
C	  2.03383021      1.17779007     -0.74108730 
C	  1.63372731      2.53625105     -0.24678262 
O	  0.88909933      2.75168626      0.67243782 
O	  2.20784921      3.51534864     -0.95616883 
H	  1.76743015     -0.88299337     -0.35143789 
H	  1.74843051      1.09547340     -1.79064390 
H	  3.12080731      1.11167327     -0.68779066 
H	 -0.44524485      0.87269132      0.33658712 
H	 -0.46351073     -0.75485565      0.31041965 
H	  1.44093483     -0.34750735      3.23717201 
H	  1.90815964      4.35066150     -0.57793812 
