# Supplementary material for: Efficient Amino Acid Conformer Search with Bayesian Optimization
Source: J Chem Theory Comput. 2021 Feb 12;17(3):1955–66. doi: 10.1021/acs.jctc.0c00648 (PMC8023666; doi:10.1021/acs.jctc.0c00648)
Supplement: Supplementary file 1 — ct0c00648_si_001.zip [file ct0c00648_si_001.zip › molecule-structures/aspartic-acid-structures/Aspartic-acid-Ia-I.xyz]

16
relax
N	  0.02309266      0.02763983     -0.06504608 
C	  1.46337929     -0.00547197     -0.00575010 
C	  1.90238899     -0.00023423      1.44001084 
O	  1.18459592     -0.23706270      2.37031640 
O	  3.21325790      0.24911884      1.57908128 
C	  2.06231763      1.15368724     -0.78980914 
C	  1.76132102      1.02970680     -2.25417778 
O	  1.27235682      0.07192722     -2.78981148 
O	  2.12486827      2.12888379     -2.92939184 
H	  1.89311035     -0.93348250     -0.41687647 
H	  3.14741676      1.19679331     -0.67705705 
H	  1.66031212      2.10269466     -0.43132107 
H	 -0.37190902     -0.44619495      0.73501749 
H	 -0.30294803     -0.40598348     -0.91552005 
H	  3.41024734      0.18501453      2.52101181 
H	  1.91499197      1.97139361     -3.85768676 
