# Supplementary material for: Efficient Amino Acid Conformer Search with Bayesian Optimization
Source: J Chem Theory Comput. 2021 Feb 12;17(3):1955–66. doi: 10.1021/acs.jctc.0c00648 (PMC8023666; doi:10.1021/acs.jctc.0c00648)
Supplement: Supplementary file 1 — ct0c00648_si_001.zip [file ct0c00648_si_001.zip › molecule-structures/aspartic-acid-structures/Aspartic-acid-IIIac.xyz]

16
relax
N	 -0.03945749      0.03161765      0.06523816 
C	  1.41182705     -0.03835006     -0.01644184 
C	  2.02481877      0.00236137      1.37395755 
O	  2.12476065     -0.95224498      2.09126972 
O	  2.35062295      1.24642163      1.76849363 
C	  1.91298666      1.04917725     -0.94396677 
C	  3.39352199      0.98427128     -1.16471561 
O	  4.12466458      0.14242858     -0.72171319 
O	  3.82594719      1.98999151     -1.93966623 
H	  1.68128915     -1.01367220     -0.42167555 
H	  1.66478011      2.04246836     -0.56431273 
H	  1.41103955      0.95313286     -1.90894254 
H	 -0.33508013      0.89799267      0.49678186 
H	 -0.39696963     -0.72810994      0.62835430 
H	  2.67909344      1.17378784      2.67251771 
H	  4.77830516      1.87579618     -2.04155848 
