# Supplementary material for: Efficient Amino Acid Conformer Search with Bayesian Optimization
Source: J Chem Theory Comput. 2021 Feb 12;17(3):1955–66. doi: 10.1021/acs.jctc.0c00648 (PMC8023666; doi:10.1021/acs.jctc.0c00648)
Supplement: Supplementary file 1 — ct0c00648_si_001.zip [file ct0c00648_si_001.zip › molecule-structures/aspartic-acid-structures/Aspartic-acid-Ib-I.xyz]

16
relax
N	  0.00972095     -0.01219312     -0.31507547 
C	  1.41607027      0.00784617      0.00226829 
C	  1.70440293     -0.19150762      1.48707734 
O	  0.93350176     -0.66613933      2.26988549 
O	  2.95969806      0.15720038      1.81886862 
C	  2.09002813      1.24437924     -0.57278677 
C	  1.63028661      2.51393493      0.07882260 
O	  0.85184016      2.58455211      0.99137835 
O	  2.19764498      3.59365241     -0.47492926 
H	  1.88668937     -0.85477703     -0.48396783 
H	  1.86964508      1.30826036     -1.63943557 
H	  3.17448159      1.19157407     -0.47117221 
H	 -0.45233465      0.72341667      0.20559902 
H	 -0.39894563     -0.87952583      0.00517047 
H	  3.06412702     -0.03660883      2.75800916 
H	  1.85662338      4.36377542     -0.00469224 
