# Supplementary material for: Efficient Amino Acid Conformer Search with Bayesian Optimization
Source: J Chem Theory Comput. 2021 Feb 12;17(3):1955–66. doi: 10.1021/acs.jctc.0c00648 (PMC8023666; doi:10.1021/acs.jctc.0c00648)
Supplement: Supplementary file 1 — ct0c00648_si_001.zip [file ct0c00648_si_001.zip › molecule-structures/aspartic-acid-structures/Aspartic-acid-Ia-nPI2.xyz]

16
relax
N	 -0.01752151     -0.10707326     -0.06929363 
C	  1.41713306     -0.01736604     -0.00313189 
C	  1.96974722      0.00387599      1.41415251 
O	  1.31806458      0.18667201      2.40302593 
O	  3.29708567     -0.19397080      1.43744529 
C	  1.89253323      1.24226702     -0.73052123 
C	  1.44313886      1.27107943     -2.16501345 
O	  0.88817451      2.19048896     -2.69478132 
O	  1.77514567      0.14513360     -2.81795876 
H	  1.85093870     -0.88177189     -0.51004826 
H	  2.98290605      1.29402005     -0.70956585 
H	  1.49646316      2.13586444     -0.24858763 
H	 -0.43916295      0.60655391      0.51182094 
H	 -0.33878689     -0.99568814      0.28774328 
H	  3.57752383     -0.14542659      2.35927301 
H	  1.44817680      0.24083132     -3.71977892 
