# Supplementary material for: Efficient Amino Acid Conformer Search with Bayesian Optimization
Source: J Chem Theory Comput. 2021 Feb 12;17(3):1955–66. doi: 10.1021/acs.jctc.0c00648 (PMC8023666; doi:10.1021/acs.jctc.0c00648)
Supplement: Supplementary file 1 — ct0c00648_si_001.zip [file ct0c00648_si_001.zip › molecule-structures/aspartic-acid-structures/Aspartic-acid-Ic.xyz]

16
relax
N	 -0.03990867     -0.04016268      0.00445922 
C	  1.40095925      0.02727683      0.01762403 
C	  1.98163838      0.17496554      1.41767370 
O	  1.34663713      0.10333238      2.43229292 
O	  3.30539965      0.38813687      1.40050977 
C	  1.89615346      1.13664807     -0.90626607 
C	  3.26362545      0.87291486     -1.47150424 
O	  3.71982655     -0.21089839     -1.70340450 
O	  3.91515199      2.01219170     -1.74825810 
H	  1.80089846     -0.91181104     -0.37837338 
H	  1.87337134      2.11790304     -0.43185026 
H	  1.21210054      1.17294255     -1.75827632 
H	 -0.43210051      0.78972943      0.43199202 
H	 -0.35222435     -0.81318742      0.57643700 
H	  3.59691726      0.44974734      2.31797721 
H	  4.75560406      1.76152093     -2.15033300 
