# Supplementary material for: Efficient Amino Acid Conformer Search with Bayesian Optimization
Source: J Chem Theory Comput. 2021 Feb 12;17(3):1955–66. doi: 10.1021/acs.jctc.0c00648 (PMC8023666; doi:10.1021/acs.jctc.0c00648)
Supplement: Supplementary file 1 — ct0c00648_si_001.zip [file ct0c00648_si_001.zip › molecule-structures/aspartic-acid-structures/Aspartic-acid-IIb-I.xyz]

16
relax
N	  0.01837220     -0.29741644     -0.25938532 
C	  1.41604057     -0.01382850      0.01584466 
C	  1.65234280     -0.01872078      1.53333999 
O	  2.62885024      0.45498008      2.03966872 
O	  0.70092631     -0.64253090      2.21078683 
C	  2.00517446      1.24402888     -0.60711419 
C	  1.27939327      2.49217174     -0.19814086 
O	  0.21435439      2.52474736      0.36139721 
O	  1.94449400      3.59606105     -0.54945832 
H	  2.00350041     -0.86276483     -0.34694545 
H	  1.97739581      1.18510440     -1.69857312 
H	  3.05143287      1.34634371     -0.31940099 
H	 -0.11556461     -0.75103148     -1.14959092 
H	 -0.52390632      0.55687138     -0.22845065 
H	  0.02153905     -0.86486818      1.53986446 
H	  1.41505455      4.35111253     -0.26470206 
