# Supplementary material for: Efficient Amino Acid Conformer Search with Bayesian Optimization
Source: J Chem Theory Comput. 2021 Feb 12;17(3):1955–66. doi: 10.1021/acs.jctc.0c00648 (PMC8023666; doi:10.1021/acs.jctc.0c00648)
Supplement: Supplementary file 1 — ct0c00648_si_001.zip [file ct0c00648_si_001.zip › molecule-structures/aspartic-acid-structures/Aspartic-acid-IIa-I.xyz]

16
relax
N	 -0.07306418     -0.10670894      0.23926130 
C	  1.35204005      0.12518511      0.06156373 
C	  2.03118216      0.25483600      1.42818864 
O	  3.12138465      0.72608922      1.57798849 
O	  1.30628010     -0.24542671      2.42071244 
C	  1.73154321      1.28432757     -0.83966432 
C	  1.34386832      1.03443689     -2.26626381 
O	  0.87348483      0.01263244     -2.69055750 
O	  1.58462246      2.09845459     -3.04269295 
H	  1.76802263     -0.78905908     -0.37219674 
H	  2.80887932      1.45699740     -0.79124151 
H	  1.26895047      2.21740034     -0.50576020 
H	 -0.44934862     -0.60662463     -0.55365565 
H	 -0.58010130      0.76568176      0.31830154 
H	  0.46169404     -0.51706468      2.00352963 
H	  1.32564185      1.85973271     -3.94099310 
