# Supplementary material for: Efficient Amino Acid Conformer Search with Bayesian Optimization
Source: J Chem Theory Comput. 2021 Feb 12;17(3):1955–66. doi: 10.1021/acs.jctc.0c00648 (PMC8023666; doi:10.1021/acs.jctc.0c00648)
Supplement: Supplementary file 1 — ct0c00648_si_001.zip [file ct0c00648_si_001.zip › molecule-structures/aspartic-acid-structures/Aspartic-acid-IIIaa-I.xyz]

16
relax
N	 -0.13088004      0.04813592      0.56568589 
C	  1.25981230      0.15114455      0.17018070 
C	  2.18754975     -0.31303912      1.27204624 
O	  3.27044402      0.14574457      1.50453267 
O	  1.68617783     -1.36134192      1.94191845 
C	  1.60228546      1.57549366     -0.21973204 
C	  0.89614024      2.00234661     -1.46987268 
O	  0.16941463      1.31396845     -2.13667337 
O	  1.17005654      3.27539097     -1.78475738 
H	  1.51004137     -0.50065010     -0.68438160 
H	  2.67704409      1.68868757     -0.37095966 
H	  1.32744369      2.26254064      0.58330677 
H	 -0.32265246     -0.85902098      0.96538384 
H	 -0.70906939      0.15636698     -0.25693092 
H	  2.34623841     -1.61733124      2.59670334 
H	  0.68310358      3.47661345     -2.59287024 
