# Supplementary material for: Efficient Amino Acid Conformer Search with Bayesian Optimization
Source: J Chem Theory Comput. 2021 Feb 12;17(3):1955–66. doi: 10.1021/acs.jctc.0c00648 (PMC8023666; doi:10.1021/acs.jctc.0c00648)
Supplement: Supplementary file 1 — ct0c00648_si_001.zip [file ct0c00648_si_001.zip › molecule-structures/cysteine-structures/Cysteine-N3.xyz]

14
cys-relax
N	 -0.01327853      0.01586804      0.03071639 
C	  1.42423277      0.06162765      0.00581150 
C	  1.93792051      0.02520575      1.42821935 
O	  3.26654733     -0.14428015      1.46742137 
O	  1.25913516      0.13697244      2.40801648 
C	  2.03669734      1.24928186     -0.74850020 
S	  1.77243666      2.86496295      0.01661526 
H	 -0.42853003      0.44491804     -0.78160194 
H	 -0.37341213      0.43864379      0.87494238 
H	  1.81553119     -0.83882817     -0.48574464 
H	  3.52563292     -0.12321587      2.39598185 
H	  3.11923042      1.13418891     -0.80290761 
H	  1.65366010      1.25255911     -1.77011999 
H	  0.43242630      2.80241563      0.05327978 
