# Supplementary material for: Efficient Amino Acid Conformer Search with Bayesian Optimization
Source: J Chem Theory Comput. 2021 Feb 12;17(3):1955–66. doi: 10.1021/acs.jctc.0c00648 (PMC8023666; doi:10.1021/acs.jctc.0c00648)
Supplement: Supplementary file 1 — ct0c00648_si_001.zip [file ct0c00648_si_001.zip › molecule-structures/cysteine-structures/Cysteine-N2.xyz]

14
cys-relax
N	  0.00675012     -0.02453557     -0.04581232 
C	  1.45248063      0.01773015     -0.00523981 
C	  1.93905461     -0.00054370      1.43081588 
O	  1.28794725     -0.92090743      2.15858190 
O	  2.82225850      0.67484353      1.87757493 
C	  1.97137943      1.25752696     -0.71228274 
S	  1.55178972      1.30086442     -2.47158020 
H	 -0.34782849     -0.85806242      0.39960467 
H	 -0.29744752     -0.01913875     -1.01093990 
H	  1.93149212     -0.86324904     -0.47005599 
H	  1.65794356     -0.88968582      3.04881113 
H	  1.49901351      2.14132438     -0.28279549 
H	  3.04566260      1.35548054     -0.58063349 
H	  2.37569396      0.31406276     -2.85727857 
