# Supplementary material for: Efficient Amino Acid Conformer Search with Bayesian Optimization
Source: J Chem Theory Comput. 2021 Feb 12;17(3):1955–66. doi: 10.1021/acs.jctc.0c00648 (PMC8023666; doi:10.1021/acs.jctc.0c00648)
Supplement: Supplementary file 1 — ct0c00648_si_001.zip [file ct0c00648_si_001.zip › molecule-structures/cysteine-structures/Cysteine-N1.xyz]

14
cys-relax
N	  0.04432511     -0.01215031     -0.04793693 
C	  1.48098734      0.03337623     -0.00293661 
C	  1.92603949      0.00283641      1.44466062 
O	  3.22171612      0.32135797      1.58710806 
O	  1.23062423     -0.31836508      2.36585149 
C	  2.00407551      1.26090329     -0.74274409 
S	  1.57829324      1.25543375     -2.50253846 
H	 -0.32050903     -0.65859832      0.63615792 
H	 -0.27861818     -0.26019085     -0.97083413 
H	  1.97477257     -0.84992966     -0.44707081 
H	  3.42954524      0.22812140      2.52434611 
H	  1.52304609      2.15171346     -0.33760185 
H	  3.08002291      1.36453419     -0.63014454 
H	  2.46673935      0.32078752     -2.87425677 
