# Supplementary material for: Efficient Amino Acid Conformer Search with Bayesian Optimization
Source: J Chem Theory Comput. 2021 Feb 12;17(3):1955–66. doi: 10.1021/acs.jctc.0c00648 (PMC8023666; doi:10.1021/acs.jctc.0c00648)
Supplement: Supplementary file 1 — ct0c00648_si_001.zip [file ct0c00648_si_001.zip › molecule-structures/cysteine-structures/Cysteine-N5.xyz]

14
cys-relax
N	  0.04701095     -0.07015259      0.08345191 
C	  1.49256653      0.02095577     -0.03337658 
C	  2.02695658     -0.00125043      1.38707254 
O	  2.42267938     -1.21483705      1.77283874 
O	  2.05984442      0.96286338      2.10336318 
C	  1.98135872      1.26802609     -0.76050431 
S	  3.77833140      1.36500609     -0.95966694 
H	 -0.38189789     -0.19161037     -0.82277568 
H	 -0.33041788      0.76973181      0.50269478 
H	  1.85430813     -0.87073761     -0.54571509 
H	  2.69438747     -1.14580829      2.69650098 
H	  1.57288004      1.27040717     -1.77203001 
H	  1.62437994      2.16173045     -0.24898223 
H	  4.04956222      1.69551558      0.31157870 
