# Supplementary material for: Efficient Amino Acid Conformer Search with Bayesian Optimization
Source: J Chem Theory Comput. 2021 Feb 12;17(3):1955–66. doi: 10.1021/acs.jctc.0c00648 (PMC8023666; doi:10.1021/acs.jctc.0c00648)
Supplement: Supplementary file 1 — ct0c00648_si_001.zip [file ct0c00648_si_001.zip › molecule-structures/cysteine-structures/Cysteine-N4.xyz]

14
cys-relax
N	 -0.00495413      0.03423137      0.04305660 
C	  1.44870970     -0.00294695     -0.03272255 
C	  1.99456613     -0.03023909      1.38096382 
O	  1.49016637     -1.06489884      2.07239817 
O	  2.77818457      0.74254847      1.85444452 
C	  1.95216166      1.21181499     -0.79375309 
S	  3.68840005      1.13012094     -1.28345716 
H	 -0.35322109     -0.72443765      0.61238963 
H	 -0.40323022     -0.06684625     -0.88015809 
H	  1.84321258     -0.90686388     -0.52172101 
H	  1.86559518     -1.02281410      2.95989512 
H	  1.39872342      1.28760261     -1.73106950 
H	  1.76172966      2.11911555     -0.22365007 
H	  4.19182614      1.27019281     -0.04897638 
