# Supplementary material for: Efficient Amino Acid Conformer Search with Bayesian Optimization
Source: J Chem Theory Comput. 2021 Feb 12;17(3):1955–66. doi: 10.1021/acs.jctc.0c00648 (PMC8023666; doi:10.1021/acs.jctc.0c00648)
Supplement: Supplementary file 1 — ct0c00648_si_001.zip [file ct0c00648_si_001.zip › molecule-structures/cysteine-structures/Cysteine-IIIab.xyz]

14
cys-relax
N	  0.02632765     -0.12698912     -0.17318104 
C	  1.45397687     -0.00794831     -0.01713689 
C	  2.00554110     -0.05762961      1.40616329 
O	  1.08926468     -0.41959002      2.31462263 
O	  3.14927957      0.16653930      1.69041361 
C	  1.98023849      1.24161656     -0.71262203 
S	  1.27572264      2.78399356     -0.07493115 
H	 -0.43718703      0.59829764      0.35913208 
H	 -0.30319170     -1.00978014      0.18968175 
H	  1.92355858     -0.86266219     -0.51916316 
H	  1.54035433     -0.43742187      3.16738648 
H	  3.05336330      1.32349290     -0.55168454 
H	  1.78667496      1.17441433     -1.78071957 
H	  0.09764656      2.69380695     -0.70974147 
