# Supplementary material for: Efficient Amino Acid Conformer Search with Bayesian Optimization
Source: J Chem Theory Comput. 2021 Feb 12;17(3):1955–66. doi: 10.1021/acs.jctc.0c00648 (PMC8023666; doi:10.1021/acs.jctc.0c00648)
Supplement: Supplementary file 1 — ct0c00648_si_001.zip [file ct0c00648_si_001.zip › molecule-structures/cysteine-structures/Cysteine-Ib.xyz]

14
cys-relax
N	  0.00895578      0.02010036     -0.03985242 
C	  1.44319699      0.03714770      0.04407407 
C	  1.97399466      0.01199118      1.47212974 
O	  3.31351696      0.12542543      1.51745098 
O	  1.30242155     -0.12807614      2.45367281 
C	  2.01953431      1.20323458     -0.75269042 
S	  1.51151366      2.83706922     -0.15784672 
H	 -0.34810289      0.91885751      0.26460912 
H	 -0.37008772     -0.66781824      0.59675279 
H	  1.83856960     -0.87638936     -0.41999069 
H	  3.57075480      0.05415655      2.44452537 
H	  3.10434784      1.15189729     -0.79238206 
H	  1.63205139      1.14210449     -1.76913405 
H	  2.26316306      2.84392944      0.95385147 
