# Supplementary material for: Efficient Amino Acid Conformer Search with Bayesian Optimization
Source: J Chem Theory Comput. 2021 Feb 12;17(3):1955–66. doi: 10.1021/acs.jctc.0c00648 (PMC8023666; doi:10.1021/acs.jctc.0c00648)
Supplement: Supplementary file 1 — ct0c00648_si_001.zip [file ct0c00648_si_001.zip › molecule-structures/cysteine-structures/Cysteine-IIIac.xyz]

14
cys-relax
N	 -0.01580408     -0.01350031     -0.03083343 
C	  1.43881177      0.00312142      0.00621186 
C	  1.93761811     -0.04221132      1.44010213 
O	  1.89812519      1.16724462      2.03535322 
O	  2.25688823     -1.03737570      2.02602902 
C	  1.94282100      1.20577647     -0.77251161 
S	  3.74182902      1.30643341     -0.90682139 
H	 -0.40077008      0.76552677      0.48735875 
H	 -0.37919837     -0.86603803      0.37255840 
H	  1.80423481     -0.90982816     -0.46353270 
H	  2.15309964      1.03284685      2.95589189 
H	  1.57027558      1.12631794     -1.79339965 
H	  1.55468383      2.13230490     -0.35047912 
H	  3.97468534      1.70637114      0.35174263 
