# Supplementary material for: Efficient Amino Acid Conformer Search with Bayesian Optimization
Source: J Chem Theory Comput. 2021 Feb 12;17(3):1955–66. doi: 10.1021/acs.jctc.0c00648 (PMC8023666; doi:10.1021/acs.jctc.0c00648)
Supplement: Supplementary file 1 — ct0c00648_si_001.zip [file ct0c00648_si_001.zip › molecule-structures/cysteine-structures/Cysteine-IIIaa.xyz]

14
cys-relax
N	 -0.03599748      0.12647711     -0.02817196 
C	  1.40495123      0.05739079      0.03530189 
C	  2.01841644      0.11966675      1.42624040 
O	  1.28585202      0.85151587      2.28382552 
O	  3.06062255     -0.38722604      1.73222846 
C	  2.02982668      1.18795919     -0.78641218 
S	  1.64803014      1.06096434     -2.54517630 
H	 -0.38556076      0.89498463      0.52806931 
H	 -0.46128403     -0.72021009      0.31947384 
H	  1.73384420     -0.88908207     -0.39483972 
H	  1.77012022      0.87193239      3.11787987 
H	  1.69904095      2.15341844     -0.39776459 
H	  3.11578741      1.14555101     -0.70586827 
H	  0.33276043      0.86314767     -2.35868628 
