# Supplementary material for: Efficient Amino Acid Conformer Search with Bayesian Optimization
Source: J Chem Theory Comput. 2021 Feb 12;17(3):1955–66. doi: 10.1021/acs.jctc.0c00648 (PMC8023666; doi:10.1021/acs.jctc.0c00648)
Supplement: Supplementary file 1 — ct0c00648_si_001.zip [file ct0c00648_si_001.zip › molecule-structures/cysteine-structures/Cysteine-Ia.xyz]

14
cys-relax
N	 -0.01048138     -0.00721551     -0.03216058 
C	  1.42809125      0.06423070      0.02782292 
C	  1.95635499      0.13295611      1.45225499 
O	  3.26680527     -0.14361199      1.51686952 
O	  1.30099437      0.42736913      2.41257465 
C	  1.93806475      1.29707036     -0.72592153 
S	  1.56570469      1.23119421     -2.48932682 
H	 -0.41058446      0.59347500      0.67851365 
H	 -0.33393833     -0.94335709      0.16295400 
H	  1.85690503     -0.81787050     -0.45109958 
H	  3.53512472     -0.04467068      2.43842205 
H	  1.50690117      2.19821835     -0.28503421 
H	  3.02222136      1.36634610     -0.64519087 
H	  0.27066657      0.92109580     -2.31305821 
