# Supplementary material for: Efficient Amino Acid Conformer Search with Bayesian Optimization
Source: J Chem Theory Comput. 2021 Feb 12;17(3):1955–66. doi: 10.1021/acs.jctc.0c00648 (PMC8023666; doi:10.1021/acs.jctc.0c00648)
Supplement: Supplementary file 1 — ct0c00648_si_001.zip [file ct0c00648_si_001.zip › molecule-structures/cysteine-structures/Cysteine-I'b.xyz]

14
cys-relax
N	  0.00320451      0.02296452     -0.02559052 
C	  1.44683661      0.02961707     -0.01015214 
C	  1.93092652     -0.00479547      1.42492759 
O	  3.25640217      0.14792497      1.51323559 
O	  1.22526609     -0.19054875      2.37629019 
C	  2.00889031      1.23401077     -0.76634279 
S	  1.53204184      2.80941763     -0.02391225 
H	 -0.35153276     -0.28584536      0.86972559 
H	 -0.36402238     -0.57090559     -0.75181911 
H	  1.87893066     -0.86914996     -0.47619823 
H	  3.48221606      0.11776926      2.45015353 
H	  3.09738522      1.20961385     -0.76582134 
H	  1.66617084      1.19119204     -1.80039574 
H	  0.22502430      2.50247504      0.03507963 
