# Supplementary material for: Efficient Amino Acid Conformer Search with Bayesian Optimization
Source: J Chem Theory Comput. 2021 Feb 12;17(3):1955–66. doi: 10.1021/acs.jctc.0c00648 (PMC8023666; doi:10.1021/acs.jctc.0c00648)
Supplement: Supplementary file 1 — ct0c00648_si_001.zip [file ct0c00648_si_001.zip › molecule-structures/cysteine-structures/Cysteine-IIc.xyz]

14
cys-relax
N	  0.01452693     -0.09881227      0.00139358 
C	  1.46520528      0.06021291     -0.01120138 
C	  1.97696731     -0.02843766      1.43287703 
O	  1.14405212     -0.66547802      2.24646307 
O	  3.03159941      0.40901730      1.79623689 
C	  1.96557966      1.31411819     -0.72138624 
S	  3.69198404      1.25610564     -1.25142617 
H	 -0.32631260     -0.47805241     -0.86943918 
H	 -0.45175756      0.78594610      0.15684239 
H	  1.88771190     -0.81252459     -0.51854525 
H	  0.34324030     -0.83423064      1.70871969 
H	  1.39635227      1.44051970     -1.64346142 
H	  1.79642123      2.19634399     -0.10129336 
H	  4.19838969      1.11383175     -0.01687964 
