# Supplementary material for: Efficient Amino Acid Conformer Search with Bayesian Optimization
Source: J Chem Theory Comput. 2021 Feb 12;17(3):1955–66. doi: 10.1021/acs.jctc.0c00648 (PMC8023666; doi:10.1021/acs.jctc.0c00648)
Supplement: Supplementary file 1 — ct0c00648_si_001.zip [file ct0c00648_si_001.zip › molecule-structures/cysteine-structures/Cysteine-IIb.xyz]

14
cys-relax
N	 -0.00658720     -0.09596219     -0.06312148 
C	  1.43779486      0.04648462     -0.00345070 
C	  1.88308090      0.11146695      1.46464050 
O	  0.96162966     -0.32020762      2.31246330 
O	  2.96838410      0.49214876      1.80052240 
C	  2.02312607      1.21283124     -0.78929042 
S	  1.29765951      2.81123546     -0.34683742 
H	 -0.30485908     -0.62585161     -0.86787671 
H	 -0.43771199      0.82215649     -0.10372445 
H	  1.88769564     -0.87570173     -0.38749435 
H	  0.17770287     -0.50606947      1.75138113 
H	  3.10089758      1.25282253     -0.64854396 
H	  1.81705375      1.08540061     -1.85250000 
H	  1.86850329      2.89720596      0.86528214 
