# Supplementary material for: Efficient Amino Acid Conformer Search with Bayesian Optimization
Source: J Chem Theory Comput. 2021 Feb 12;17(3):1955–66. doi: 10.1021/acs.jctc.0c00648 (PMC8023666; doi:10.1021/acs.jctc.0c00648)
Supplement: Supplementary file 1 — ct0c00648_si_001.zip [file ct0c00648_si_001.zip › molecule-structures/cysteine-structures/Cysteine-IIa.xyz]

14
cys-relax
N	 -0.02531896     -0.02038687     -0.01838661 
C	  1.42642687     -0.02615619      0.00825131 
C	  1.92396416      0.07115776      1.45496568 
O	  0.98858825      0.46893255      2.30925311 
O	  3.05750934     -0.15293486      1.76550325 
C	  1.99117309      1.18377033     -0.73222599 
S	  1.50153517      1.28744805     -2.46924258 
H	 -0.39967726     -0.95596300      0.05458059 
H	 -0.35433288      0.36917824     -0.89432994 
H	  1.87164836     -0.93102643     -0.41672290 
H	  0.17344030      0.54703572      1.76870461 
H	  1.61063323      2.10394856     -0.28307856 
H	  3.07463297      1.19072170     -0.63960056 
H	  2.12374737      0.17041444     -2.87763142 
