# Supplementary material for: Efficient Amino Acid Conformer Search with Bayesian Optimization
Source: J Chem Theory Comput. 2021 Feb 12;17(3):1955–66. doi: 10.1021/acs.jctc.0c00648 (PMC8023666; doi:10.1021/acs.jctc.0c00648)
Supplement: Supplementary file 1 — ct0c00648_si_001.zip [file ct0c00648_si_001.zip › molecule-structures/cysteine-structures/Cysteine-IIIbb.xyz]

14
cys-relax
N	  0.00642381     -0.05563911     -0.11858266 
C	  1.43947635      0.03450782      0.02437781 
C	  1.97397884      0.05156366      1.45277379 
O	  1.22170259     -0.68502214      2.28392043 
O	  2.97195819      0.61330955      1.81348612 
C	  1.98635195      1.21943618     -0.75573286 
S	  1.34104380      2.82285183     -0.21097749 
H	 -0.41763711      0.80797438      0.19879112 
H	 -0.36883468     -0.80804099      0.44009366 
H	  1.88186325     -0.86939132     -0.41731103 
H	  1.64766344     -0.65381306      3.14880068 
H	  3.07211341      1.24172297     -0.71379050 
H	  1.67532854      1.11973934     -1.79450392 
H	  2.07132762      2.89704089      0.91175486 
