# Supplementary material for: Efficient Amino Acid Conformer Search with Bayesian Optimization
Source: J Chem Theory Comput. 2021 Feb 12;17(3):1955–66. doi: 10.1021/acs.jctc.0c00648 (PMC8023666; doi:10.1021/acs.jctc.0c00648)
Supplement: Supplementary file 1 — ct0c00648_si_001.zip [file ct0c00648_si_001.zip › molecule-structures/cysteine-structures/Cysteine-IIIbc.xyz]

14
cys-relax
N	 -0.01005020      0.03114401      0.01584135 
C	  1.44568303     -0.00725444     -0.00102187 
C	  1.98586250     -0.02457748      1.41832711 
O	  2.01820205     -1.26656774      1.92371615 
O	  2.28076837      0.94675444      2.06113784 
C	  1.97462402      1.18757503     -0.76963281 
S	  3.76648463      1.18079089     -0.99986473 
H	 -0.34216014      0.81678150      0.56057017 
H	 -0.39333298     -0.81202022      0.42017790 
H	  1.75636581     -0.92664536     -0.49843227 
H	  2.30213925     -1.19241344      2.84304018 
H	  1.53763344      1.17339578     -1.76719586 
H	  1.67653464      2.11599446     -0.28292915 
H	  4.08005558      1.52599258      0.25747598 
